# Supplementary material for: Clinical impact of a metagenomic microbial plasma cell-free DNA next-generation sequencing assay on treatment decisions: a single-center retrospective study
Source: BMC Infect Dis. 2022 Apr 13;22:372. doi: 10.1186/s12879-022-07357-8 (PMC9006594; doi:10.1186/s12879-022-07357-8)
Supplement: Supplementary file 1 — Additional file 1. Supplementary Table 1. Raw daw compiled from retrospective record review. Records were reviewed for 80 patients who had a Karius test sent during the study period. Patient comorbidities, antibiotics courses, conventional microbiological records and clinical notes were reviewed. Clinical utility was determined via arbitration by the study authors. [file 12879_2022_7357_MOESM1_ESM.xlsx]

## Sheet: Expanded data entry
		Supplementary Table 1. Raw daw compiled from retrospective record review. Records were reviewed for 80 patients who had a Karius test sent during the study period. Patient comorbidities, antibiotics courses, conventional microbiological records and clinical notes were reviewed. Clinical utility was determined via arbitration by the study authors.
ID	Organisms Detected (MPM)	Diabetes	Organ Transplant	Stem cell transplant	Solid tumor	Hematologic malignancy	HIV/AIDS	Vascular graft	Prosthetic joint or orthopedic hardware	Mechanical Cardiac Device	Prosthetic valve	Pregnancy	Autoimmune disease	Sepsis/Septic shock	Respiratory failure/pneumonia	Bacteremia	Bone/Joint infection	Vascular graft infection	Endocarditis	Mechanical cardiac device infection	CNS infection (meningoencephalitis)	Fever unknown origin	Unexplained leukocytosis	Sinusitis	Skin and soft tissue infection	Others	Microbiologic diagnosis unknown	Early diagnosis	Avoid invasive diagnostic procedure (ie. Biopsy or bronchoscopy)	Confirmatory test	Days of hospitalization before Karius sent	Date of hospital admission	Date of Karius test collected	Antibiotics administered prior to Karius test (Removed PPX)	< 7 days	> 7 days	Bacterial infection	Fungal infection	Viral infection	Non-infectious	Clinical Impact	Was Karius test consistent with the Final Diagnosis	Karius test led to new diagnosis	Led to confirmation of diagnosis	Led to earlier diagnosis	Helped avoid procedure	Helped avoid prolonged stay	Led to appropriate antimicrobials	Led to de-escalation of antimicrobials
1	Negative	N	N	N	N	Y	N	N	N	N	N	N	N	N	Y	N	N	N	N	N	N	N	N	N	N	N	Y	N	N	N	1	2019-11-04	2019-11-05	N	N	N	N	Y	N	N	Uncertain or No impact	N	N	N	N	N	N	N	N
2	Staphylococcus aureus (342)	Y	N	N	N	N	N	N	N	N	N	N	N	N	N	N	Y	N	N	N	N	N	N	N	N	N	Y	N	N	Y	3	2019-11-01	2019-11-04	N	N	N	Y	N	N	N	Uncertain or No impact	Y	N	N	N	N	N	N	N
3	Escherichia coli (35266), Klebsiella pneumoniae (11225), Torque teno virus 6 (2717), Enterococcus faecium (2493)	N	Y	N	N	N	N	N	N	N	N	N	N	Y	N	Y	N	N	N	N	N	N	N	N	N	N	Y	N	N	Y	91	2019-08-01	2019-10-31	Y	Y	N	Y	N	N	N	Positive	Y	N	Y	N	N	N	Y	N
4	Negative	N	N	Y	N	Y	N	N	N	N	N	N	N	N	Y	N	N	N	N	N	N	N	N	N	N	N	N	Y	N	N	0	Outpatient	2019-10-29	Y	N	Y	N	Y	N	N	Uncertain or No impact	N	N	N	N	N	N	N	N
5	Proteus mirabilis (1641)	N	N	N	N	N	N	N	Y	N	N	N	N	N	N	N	Y	N	N	N	N	N	N	N	N	N	Y	Y	N	N	10	2019-10-19	2019-10-29	Y	Y	N	Y	N	N	N	Positive	Y	N	N	Y	N	N	N	N
6	Staphylococcus epidermidis (168), Clostridium innocuum (78)	N	N	N	N	Y	N	N	N	N	N	N	Y	Y	Y	N	N	N	N	N	N	N	N	N	N	N	Y	N	N	N	12	2019-10-07	2019-10-19	Y	Y	N	Y	N	N	N	Positive	Y	N	N	N	N	N	Y	Y
7	Aspergillus fumigatus (8034),Staphylococcus epidermidis (2682),Bifidobacterium scardovii (202),Lactobacillus gasseri (88)	N	N	N	N	Y	N	N	N	N	N	N	N	Y	Y	N	N	N	N	N	N	N	N	N	N	N	Y	N	Y	N	4	2019-10-15	2019-10-19	Y	N	Y	N	Y	N	N	Positive	Y	Y	N	N	N	N	N	N
8	Rhizopus oryzae (6248), Enterococcus faecium (5008), Bacteroides vulgatus (200), Human adenovirus B (53)	N	N	N	N	Y	N	N	N	N	N	N	N	Y	Y	N	N	N	N	N	N	N	N	N	N	N	Y	N	Y	N	22	2019-09-27	2019-10-19	Y	N	Y	N	Y	N	N	Positive	Y	Y	N	N	N	N	Y	N
9	Negative	N	N	N	N	Y	N	N	N	N	N	N	N	N	Y	N	N	N	N	N	N	N	N	N	N	N	Y	N	Y	N	50	2019-08-19	2019-10-08	Y	Y	N	N	Y	N	N	Uncertain or No impact	N	N	N	N	N	N	N	N
10	Negative	N	Y	N	N	N	N	N	N	N	N	N	N	N	N	N	N	N	N	N	N	Y	N	N	N	N	Y	N	N	N	13	2019-09-18	2019-10-01	Y	N	Y	N	N	N	Y	Positive	Y	N	N	N	N	N	N	Y
11	Staphylococcus aureus (21229)	Y	N	N	N	Y	N	N	N	N	N	N	N	Y	Y	N	N	N	N	N	N	N	N	N	N	N	Y	N	Y	N	4	2019-10-04	2019-10-08	Y	Y	N	Y	N	N	N	Positive	Y	Y	N	N	N	N	Y	Y
12	Escherichia coli (347)	N	N	N	N	N	N	N	N	N	Y	N	N	N	N	N	N	N	Y	N	N	N	N	N	N	N	Y	N	N	N	3	2019-09-27	2019-09-30	Y	Y	N	N	N	N	Y	Positive	N	N	N	N	N	N	N	Y
13	CMV (485), HSV-1 (294)	N	N	N	N	N	N	N	N	N	N	N	N	Y	N	N	N	N	N	N	N	N	N	N	N	N	Y	N	N	N	15	2019-09-08	2019-09-23	Y	N	Y	N	N	N	Y	Uncertain or No impact	Y	N	N	N	N	N	N	N
14	HSV-1 (Not quantified), Haemophilus influenzae (Not quantified)	N	N	N	N	N	N	N	N	N	N	N	N	Y	Y	N	N	N	N	N	N	N	N	N	N	N	Y	N	N	N	8	2019-09-09	2019-09-17	Y	N	Y	N	N	N	Y	Negative	Y	N	N	N	N	N	N	N
15	Torque teno virus (Not quantified), Neisseria flavescens (Not quantified)	N	Y	N	N	N	N	N	N	N	N	N	N	Y	Y	N	N	N	N	N	N	Y	N	N	N	N	Y	N	N	N	41	2019-08-07	2019-09-17	Y	Y	N	N	N	N	Y	Positive	Y	N	N	N	N	N	N	Y
16	Negative	N	N	N	N	N	N	Y	N	N	N	N	N	N	N	N	N	Y	N	N	N	N	N	N	N	N	Y	N	Y	N	8	2019-08-28	2019-09-05	Y	Y	N	N	N	N	Y	Uncertain or No impact	Y	N	N	N	N	N	N	N
17	Negative	N	Y	N	N	N	N	N	N	N	N	N	N	N	N	Y	N	Y	N	N	N	N	N	N	N	N	Y	N	Y	N	22	2019-08-07	2019-08-29	Y	N	Y	Y	N	N	N	Uncertain or No impact	N	N	N	N	N	N	N	N
18	Streptococcus pneumoniae (7827)	Y	N	N	N	N	N	N	N	N	N	N	N	N	N	N	N	Y	N	N	N	N	N	N	N	N	Y	N	N	N	19	2019-08-02	2019-08-21	N	N	N	Y	N	N	N	Positive	Y	N	N	Y	N	N	N	N
19	Pantoea ananatis (182), Human herpesvirus 6A (128), Staphylococcus epidermidis (62), Gardnerella vaginalis (48)	N	Y	N	N	N	N	N	N	N	N	N	N	N	N	N	N	N	Y	N	N	N	N	N	N	N	Y	N	Y	N	8	2019-06-30	2019-07-08	Y	N	Y	N	N	N	Y	Uncertain or No impact	Y	N	N	N	N	N	N	N
20	Klebsiella pneumoniae (1628)	N	N	N	N	N	N	N	N	N	N	N	N	N	N	N	N	N	N	N	Y	N	N	N	N	N	Y	N	N	N	17	2019-05-11	2019-05-28	Y	N	Y	Y	N	N	N	Uncertain or No impact	N	N	N	N	N	N	N	N
21	HHV 6 (167)	N	N	N	N	N	N	Y	N	N	Y	N	N	Y	N	N	N	Y	N	N	N	N	N	N	N	N	Y	N	N	N	0	2019-06-13	2019-06-13	N	N	N	N	N	N	Y	Positive	Y	N	N	N	N	N	N	Y
22	Negative	N	N	N	N	Y	N	N	N	N	N	N	N	N	N	N	N	N	N	N	N	Y	N	N	N	N	Y	N	N	N	23	2020-01-22	2020-02-14	Y	N	Y	N	N	N	Y	Uncertain or No impact	Y	N	N	N	N	N	N	N
23	Negative	N	N	N	N	Y	N	N	N	N	N	N	N	N	Y	N	N	N	N	N	N	N	N	N	N	N	Y	N	N	N	10	2020-02-08	2020-02-18	Y	N	Y	N	Y	N	N	Uncertain or No impact	N	N	N	N	N	N	N	N
24	EBV (Not quantified), Pneumocystis jirovecii (Not quantified)	N	Y	N	N	N	N	N	N	N	N	N	N	N	Y	N	N	N	N	N	N	N	N	N	N	N	Y	N	Y	N	7	2020-02-12	2020-02-19	Y	Y	N	N	Y	N	N	Positive	Y	Y	N	N	N	N	N	N
25	Staphylococcus epidermidis (369),	N	N	N	N	Y	N	N	N	N	N	N	N	Y	N	N	N	N	N	N	N	N	N	N	N	N	Y	N	N	N	12	2020-02-09	2020-02-21	Y	N	Y	N	N	N	Y	Uncertain or No impact	Y	N	N	N	N	N	N	N
26	Acranobacterium haemolyticum (192)	N	N	N	N	N	N	N	N	N	N	N	N	Y	Y	Y	N	N	Y	N	N	N	N	N	N	N	N	N	Y	N	35	2020-01-17	2020-02-21	Y	N	Y	Y	N	N	N	Positive	Y	N	N	N	Y	N	N	N
27	Negative	N	N	N	N	N	N	N	N	N	N	N	N	N	N	N	Y	N	N	N	N	N	N	N	N	N	Y	N	N	N	4	2020-03-07	2020-03-11	N	N	N	Y	N	N	N	Uncertain or No impact	N	N	N	N	N	N	N	N
28	Neisseria mucosa, Hameophilis parainfluenzae, Aggregatibacter segnis, Fusobacterium periodonticum, EBV (did not meet QC)	N	Y	N	N	N	N	N	N	N	N	N	N	Y	Y	N	N	N	N	N	N	N	N	N	N	N	Y	N	N	N	0	2020-04-02	2020-04-02	Y	Y	N	Y	N	N	N	Uncertain or No impact	Y	N	N	N	N	N	N	N
29	Cryptococcus (294),Pseudomonas aeruginosa (303)	N	Y	N	N	N	N	N	N	N	N	N	N	N	N	N	N	N	N	N	N	Y	N	N	N	N	Y	N	N	N	3	2020-04-07	2020-04-10	Y	Y	N	N	Y	N	N	Positive	Y	N	Y	N	N	N	N	N
30	CMV (917)	N	Y	N	N	N	N	N	N	N	N	N	N	N	N	N	N	N	N	N	N	Y	N	N	N	N	Y	N	N	N	3	2020-04-13	2020-04-16	Y	Y	N	N	N	Y	N	Positive	Y	N	Y	N	N	N	N	N
31	Negative	Y	Y	N	N	N	N	N	N	N	N	N	N	N	Y	N	N	N	N	N	N	N	N	N	N	N	Y	N	N	N	6	2020-04-10	2020-04-16	Y	Y	N	N	N	N	Y	Positive	Y	N	Y	N	N	N	N	N
32	Negative	Y	N	N	N	N	N	Y	N	N	N	N	N	N	N	N	N	Y	N	N	N	N	N	N	N	N	Y	N	N	Y	4	2020-04-21	2020-04-25	Y	Y	N	N	N	N	Y	Positive	Y	N	Y	N	N	N	N	N
33	Enterococcus faecium, CMV (Did not meet QC)	Y	Y	N	N	N	N	N	N	Y	Y	N	N	Y	N	N	N	N	N	N	N	N	Y	N	N	N	Y	N	N	N	21	2020-04-08	2020-04-29	Y	N	Y	Y	N	Y	N	Positive	N	N	N	N	N	N	Y	N
34	Did not meet QC	N	N	N	Y	N	N	N	N	N	N	N	N	N	Y	N	N	N	N	N	N	N	N	N	N	N	N	N	N	Y	20	2020-04-21	2020-05-11	Y	Y	N	N	Y	Y	N	Uncertain or No impact	NA	N	N	N	N	N	N	N
35	Negative	N	N	N	N	Y	N	N	N	N	N	N	N	Y	N	N	N	N	N	N	N	N	N	N	N	N	Y	N	N	N	14	2020-04-29	2020-05-13	Y	N	Y	N	N	N	Y	Uncertain or No impact	Y	N	N	N	N	N	N	N
36	BK virus (2218), Torque teno virus (368), Torque teno virus 15 (319)	N	Y	N	N	N	N	N	N	N	N	N	N	Y	Y	N	N	N	N	N	N	N	N	N	N	N	Y	N	N	N	17	2020-05-01	2020-05-18	Y	N	Y	N	N	Y	N	Positive	Y	N	N	N	N	N	N	Y
37	Candida albicans (4821)	N	N	N	N	N	N	N	N	N	Y	N	N	N	N	N	N	N	Y	N	N	N	N	N	N	N	Y	Y	N	N	0	2020-06-05	2020-06-05	Y	N	Y	N	Y	N	N	Positive	Y	N	Y	N	N	N	N	N
38	CMV (1024), Escherichia coli (254)	N	N	N	N	Y	N	N	N	N	N	N	N	N	N	N	N	N	N	N	N	Y	N	N	N	N	Y	N	N	N	94	2020-03-08	2020-06-10	Y	N	Y	N	N	Y	N	Uncertain or No impact	Y	N	N	N	N	N	N	N
39	Negative	N	N	N	N	Y	N	N	N	N	N	N	N	N	Y	N	N	N	N	N	N	N	N	N	N	N	Y	N	N	N	0	2020-06-12	2020-06-12	Y	Y	N	N	N	N	Y	Positive	Y	N	N	N	N	N	N	Y
40	Negative	N	N	N	N	N	N	N	N	N	N	N	N	N	Y	N	N	N	N	N	N	N	N	N	N	N	Y	N	N	N	13	2020-06-06	2020-06-19	Y	N	Y	N	N	N	Y	Uncertain or No impact	Y	N	N	N	N	N	N	N
41	HHV 6 (207)	N	Y	N	N	N	N	N	N	N	N	N	N	N	N	N	N	N	N	N	Y	N	N	N	N	N	Y	N	N	N	3	2020-06-24	2020-06-27	N	N	N	N	N	N	Y	Uncertain or No impact	Y	N	N	N	N	N	N	N
42	Rothia mucilaginosa (did not meet QC)	N	Y	N	N	N	N	N	N	N	N	N	N	N	Y	N	N	N	N	N	N	N	N	N	N	N	Y	N	Y	N	1	2020-07-16	2020-07-17	Y	Y	N	N	N	N	Y	Positive	Y	N	N	N	N	N	N	Y
43	Did not meet QC	N	N	N	N	N	N	N	N	N	Y	N	N	N	N	N	N	N	N	N	N	Y	N	N	N	N	Y	N	N	N	5	2020-07-15	2020-07-20	Y	Y	N	N	N	N	Y	Uncertain or No impact	NA	N	N	N	N	N	N	N
44	Enterococcus faecium (67), Propionibacterium acidifaciens (54)	N	N	Y	N	Y	N	N	N	N	N	N	N	N	Y	N	N	N	N	N	N	N	N	N	N	N	Y	N	Y	N	4	2020-07-17	2020-07-21	Y	Y	N	N	N	N	Y	Uncertain or No impact	Y	N	N	N	N	N	N	N
45	Streptococcus salivarius (30)	N	N	N	N	N	N	N	N	N	Y	N	N	N	N	N	N	N	Y	N	N	N	N	N	N	N	Y	N	N	N	12	2020-07-10	2020-07-22	Y	N	Y	Y	N	N	N	Uncertain or No impact	N	N	N	N	N	N	N	N
46	CMV (2425), Staphylococcus epidermidis (518), Herpes simplex virus type 2 (48)	N	N	N	N	N	N	Y	N	N	N	N	N	N	N	N	N	N	Y	N	N	N	N	N	N	N	Y	N	N	N	10	2020-07-28	2020-08-07	Y	N	Y	Y	N	N	N	Uncertain or No impact	N	N	N	N	N	N	N	N
47	CMV (12,514), Pseudomonas aeruginosa (149), Bacteroides vulgatus (fragillis group) (90)	N	Y	N	N	N	N	N	N	N	N	N	N	N	N	N	N	N	Y	N	N	N	N	N	N	N	Y	N	N	N	40	2020-07-17	2020-08-26	Y	Y	N	Y	N	N	N	Positive	N	N	N	N	N	N	N	Y
48	Negative	N	N	N	N	N	N	Y	N	N	N	N	N	N	N	N	N	Y	N	N	N	N	N	N	N	N	Y	N	N	N	5	2020-08-19	2020-08-24	Y	Y	N	Y	N	N	N	Uncertain or No impact	N	N	N	N	N	N	N	N
49	Prevotella Oris (889), Fusobacterium Nucleatum (510)	N	N	N	N	N	N	N	N	N	N	N	N	N	Y	N	N	N	N	N	N	N	N	N	N	N	Y	N	N	N	13	2020-08-18	2020-08-31	Y	Y	N	Y	N	N	N	Positive	Y	Y	Y	N	N	N	N	N
50	Pneumocystis jirovecii (536)	N	Y	N	N	Y	N	N	N	N	N	N	Y	N	Y	N	N	N	N	N	N	N	N	N	N	N	N	N	Y	N	17	2020-08-22	2020-09-08	Y	Y	N	N	Y	Y	N	Positive	Y	N	Y	N	Y	N	N	N
51	Negative	Y	N	N	N	N	N	N	N	N	N	N	N	N	N	N	N	N	Y	N	N	N	N	N	N	N	Y	N	N	N	7	2020-09-02	2020-09-09	Y	Y	N	N	N	N	Y	Positive	Y	N	N	N	N	N	N	Y
52	Pseudomonas aeruginosa (303)	N	N	N	N	N	N	N	N	N	Y	N	N	N	N	N	N	N	Y	N	N	N	N	N	N	N	Y	N	N	N	17	2020-08-31	2020-09-17	Y	N	Y	Y	N	N	N	Uncertain or No impact	Y	N	N	N	N	N	N	N
53	Candida dubliniensis (701)	N	N	N	N	N	N	N	N	N	N	N	N	N	N	N	N	N	N	N	N	N	Y	N	N	N	Y	N	N	N	25	2020-08-27	2020-09-21	Y	N	Y	N	Y	N	N	Uncertain or No impact	Y	N	N	N	N	N	N	N
54	HHV6 (5847),Strep Oralis (221)	N	N	N	N	N	N	N	N	N	N	N	N	N	N	N	N	N	Y	N	N	N	N	N	N	N	Y	N	N	N	9	2020-09-14	2020-09-23	Y	N	Y	Y	N	N	N	Positive	Y	N	Y	N	N	N	N	N
55	Staph Aureus (12061)	N	N	N	N	N	N	Y	N	N	N	N	N	N	N	N	N	Y	N	N	N	N	N	N	N	N	Y	N	N	N	8	2020-09-16	2020-09-24	Y	N	Y	Y	N	N	N	Uncertain or No impact	Y	N	N	N	N	N	N	N
56	Negative	Y	N	N	N	N	N	N	N	N	N	N	N	N	N	N	N	N	Y	N	N	N	N	N	N	N	Y	N	N	N	8	2020-09-23	2020-10-01	Y	N	Y	Y	N	N	N	Uncertain or No impact	N	N	N	N	N	N	N	N
57	Aspergillus fumigatus (370)	N	Y	N	N	N	N	N	N	N	N	N	N	N	N	N	N	N	N	N	Y	N	N	N	N	N	Y	N	N	N	12	2020-09-16	2020-09-28	Y	Y	N	N	Y	N	N	Positive	Y	Y	N	N	N	N	Y	N
58	Negative	N	N	N	N	Y	N	N	N	N	N	N	N	N	Y	N	N	N	N	N	N	N	N	N	N	N	Y	N	N	N	15	2020-09-22	2020-10-07	Y	Y	N	N	Y	N	N	Uncertain or No impact	N	N	N	N	N	N	N	N
59	Negative	N	N	N	N	Y	N	N	N	N	N	N	N	N	N	N	N	N	N	N	N	N	N	Y	N	N	Y	N	N	N	29	2020-09-09	2020-10-08	Y	N	Y	N	Y	N	N	Uncertain or No impact	N	N	N	N	N	N	N	N
60	CMV, Staphylococcus epidermidis, HSV 1 (did not meet QC)	N	N	N	N	N	N	N	N	N	N	N	N	N	Y	N	N	N	N	N	N	N	N	N	N	N	Y	N	N	N	24	2020-09-22	2020-10-16	Y	N	Y	N	N	N	Y	Uncertain or No impact	N	N	N	N	N	N	N	N
61	CMV (832)	N	N	N	N	N	Y	N	N	N	N	N	N	N	N	N	N	N	N	N	N	N	N	N	N	Y	Y	N	N	N	70	2020-08-12	2020-10-21	Y	N	Y	N	N	Y	N	Uncertain or No impact	Y	N	N	N	N	N	N	N
62	Streptococcus agalactiae (19,033), Staphylococcus haemolyticus (3,441)	Y	N	N	N	N	N	N	N	N	N	N	N	N	N	N	N	N	N	N	Y	N	N	N	N	N	Y	N	N	N	9	2020-10-14	2020-10-23	Y	Y	N	Y	N	N	N	Negative	N	N	N	N	N	N	N	N
63	Negative	N	N	N	N	N	N	N	N	N	Y	N	N	N	N	N	N	N	Y	N	N	N	N	N	N	N	Y	N	N	N	10	2020-10-20	2020-10-30	Y	Y	N	N	N	N	Y	Positive	Y	N	N	N	N	N	N	Y
64	EBV (182)	N	Y	N	N	N	N	N	N	N	N	N	N	N	N	N	N	N	N	N	N	Y	N	N	N	N	Y	N	N	N	18	2020-10-09	2020-10-27	Y	N	Y	N	N	N	Y	Positive	Y	N	N	N	N	N	N	Y
65	Negative	N	N	N	N	N	N	N	N	N	N	N	N	N	N	N	N	N	N	N	Y	N	N	N	N	N	Y	N	N	N	11	2020-10-23	2020-11-03	Y	Y	N	N	Y	N	N	Uncertain or No impact	N	N	N	N	N	N	N	N
66	Negative; BK polyomavirus (166)	N	N	Y	N	Y	N	N	N	N	N	N	N	N	N	N	N	N	N	N	N	Y	N	N	N	N	Y	N	N	N	47	2020-10-02	2020-11-18	Y	Y	N	N	N	Y	N	Uncertain or No impact	Y	N	N	N	N	N	N	N
67	Did not meet QC; Negative	N	N	N	N	N	N	N	N	N	N	N	N	N	Y	N	N	N	N	N	N	N	N	N	N	N	Y	N	N	N	1	2020-11-05	2020-11-06	N	N	N	N	N	N	Y	Positive	Y	N	Y	N	Y	N	N	Y
68	Staphylococcus Epidermidis (1836), leptotrichia wadei (1645), fusobacterium nucleatum (970), aspergillus fumigatus (599), streptococcos parasanguinis (79)	N	N	N	N	Y	N	N	N	N	N	N	N	N	Y	N	N	N	N	N	N	N	N	N	N	N	Y	N	N	N	2	2020-11-12	2020-11-14	Y	Y	N	N	Y	N	N	Positive	Y	N	Y	N	N	N	N	N
69	Negative	Y	N	N	N	N	N	N	N	N	N	N	N	N	N	N	N	N	Y	N	N	N	N	N	N	N	Y	N	N	N	11	2020-11-12	2020-11-23	Y	N	Y	Y	N	N	N	Uncertain or No impact	N	N	N	N	N	N	N	N
70	Did not meet QC; Negative	Y	Y	N	N	N	N	N	N	N	N	N	N	N	N	N	N	N	N	N	Y	Y	N	N	N	N	Y	N	N	N	22	2020-10-22	2020-11-13	Y	Y	N	N	N	N	Y	Uncertain or No impact	Y	N	N	N	N	N	N	N
71	HSV2 (761), Prevotella melaninogenica (358)	Y	N	N	N	N	N	N	N	N	N	N	N	N	Y	N	N	N	N	N	N	N	N	N	N	N	Y	N	N	N	12	2020-11-13	2020-11-25	Y	N	Y	N	N	N	Y	Uncertain or No impact	Y	N	N	N	N	N	N	N
72	Negative	N	N	N	N	Y	N	N	N	N	N	N	N	N	N	N	N	N	N	N	Y	N	N	N	N	N	Y	N	N	N	5	2020-12-04	2020-12-09	N	N	N	N	Y	N	N	Uncertain or No impact	N	N	N	N	N	N	N	N
73	Helicobacter pylori (534)	N	N	N	N	N	N	N	N	N	N	N	N	N	N	N	Y	N	N	N	N	N	N	N	N	N	Y	N	N	N	1	2020-12-16	2020-12-17	Y	N	Y	Y	N	N	N	Uncertain or No impact	N	N	N	N	N	N	N	N
74	Negative	Y	N	N	N	N	N	N	N	N	N	N	N	N	N	N	N	N	N	N	Y	N	N	N	N	N	Y	N	N	N	4	2020-12-24	2020-12-28	Y	Y	N	Y	Y	N	N	Uncertain or No impact	N	N	N	N	N	N	N	N
75	Did not meet QC	N	N	N	Y	Y	N	N	N	N	N	N	N	N	N	N	N	N	N	N	Y	N	N	N	N	N	Y	N	N	N	6	2020-12-30	2021-01-05	Y	Y	N	N	N	N	Y	Uncertain or No impact	NA	N	N	N	N	N	N	N
76	Tannerella forsythia (Bacteroides) (53)	N	N	N	N	N	N	N	N	N	N	N	N	N	N	N	N	N	N	N	Y	N	N	N	N	N	Y	N	N	N	2	2021-01-06	2021-01-08	Y	Y	N	N	N	N	Y	Positive	Y	N	N	N	N	N	N	Y
77	Negative	N	N	N	N	N	N	N	N	N	N	N	Y	N	Y	N	N	N	N	N	N	N	N	N	N	N	Y	N	N	N	6	2021-01-29	2021-02-04	Y	N	Y	N	N	Y	N	Uncertain or No impact	N	N	N	N	N	N	N	N
78	Klebsiella variicola (31,183), E. coli (24,743), Stenotrophomonas maltophilia ( 7,823), EBV (170)	N	Y	N	N	N	N	N	N	N	N	N	N	N	Y	N	N	N	N	N	N	N	N	N	N	N	Y	N	N	N	28	2021-01-11	2021-02-08	Y	N	Y	Y	N	Y	N	Uncertain or No impact	Y	N	N	N	N	N	N	N
79	Candida glabrata (783), S. epidermidis (469)	N	Y	N	N	N	N	N	N	N	N	N	N	N	N	N	N	N	N	N	N	N	N	N	Y	N	N	N	N	Y	68	2020-12-09	2021-02-15	Y	N	Y	N	Y	N	N	Positive	Y	N	N	N	N	N	N	Y
80	Negative	N	N	N	N	Y	N	N	N	N	N	N	N	N	Y	N	N	N	N	N	N	N	N	N	N	N	N	N	Y	N	5	2021-02-20	2021-02-25	Y	N	Y	N	Y	N	N	Uncertain or No impact	N	N	N	N	N	N	N	N
		Legend: Y - yes; N - no; HIV - Human Immunodeficiency Virus; AIDS - Acquired Immunodeficiency Syndrome; CNS - central nervous system; PPX - prophylaxis. For organism results, multiple organisms reported from a s ingle test are separated by a comma. When a separate test was sent, result is separated by a semicolon.
[truncated: 4 more columns]
